# Supplementary material for: Patterns and severity of vascular amyloid in Alzheimer’s disease associated with duplications and missense mutations in APP gene, Down syndrome and sporadic Alzheimer’s disease
Source: Acta Neuropathol. 2018 May 16;136(4):569–87. doi: 10.1007/s00401-018-1866-3 (PMC6132946; doi:10.1007/s00401-018-1866-3)
Supplement: Supplementary file 2 — Supplementary material 2 (XLSX 19 kb) Supplementary Table 1. Clinical, pathological and genetic characteristics of the patient and control study groups [file 401_2018_1866_MOESM2_ESM.xlsx]

## Sheet: Sheet1
patient #	mutation	gender	onset	death	duration	APOE	Braak	Thal	CAA subtype	plaque score	CAA score
1	APPdup	M	55	63	8	3,3	6	5	3	7	16
2	APPdup	M	51	58	7	3,3	6	5	2	11	13
3	APPdup	M	54	68	14	3,3	6	5	3	12	11
4	APPdup	F	44	55	11	3,3	6	5	3	na	na
5	DS	M	na	36	na	na	5	5	1	12	2
6	DS	F	na	47	na	na	6	5	3	10	7
7	DS	M	na	51	na	na	6	5	1	15	10
8	DS	F	na	53	na	3,4	6	5	2	14	11
9	DS	M	na	54	na	2,4	6	5	3	15	15
10	DS	M	na	55	na	3,4	6	5	2	10	11
11	DS	M	na	55	na	na	5	5	1	15	6
12	DS	F	na	56	na	3,3	6	5	1	11	4.5
13	DS	F	na	56	na	3,4	6	5	1	14	7
14	DS	M	na	57	na	3,3	5	5	3	14	13
15	DS	M	na	57	na	na	6	5	1	10	2
16	DS	F	na	58	na	3,3	5	5	1	13	5
17	DS	M	na	58	na	3,4	6	5	3	14	13
18	DS	F	na	58	na	3,3	6	5	2	14	14
19	DS	F	na	58	na	2,3	5	5	1	11	3
20	DS	M	na	59	na	2,3	6	5	3	11	9
21	DS	M	na	59	na	3,3	6	5	2	11	12
22	DS	M	na	60	na	3,3	6	5	2	12	10
23	DS	M	na	60	na	3,3	6	5	2	12	12
24	DS	M	na	60	na	na	6	5	2	16	16
25	DS	F	na	61	na	2,3	6	5	3	13	13
26	DS	F	na	61	na	3,4	6	5	2	10	7.5
27	DS	F	na	62	na	3,3	5	5	3	14	14
28	DS	M	na	62	na	3,3	5	5	1	12	10
29	DS	F	na	62	na	3,3	4	5	3	12	10
30	DS	M	na	62	na	3,3	6	5	3	12	9
31	DS	M	na	62	na	2,3	6	5	3	14	15
32	DS	M	na	63	na	na	6	5	1	16	10
33	DS	M	na	64	na	3,3	4	5	1	11	3.5
34	DS	F	na	64	na	3,3	6	5	2	11	2
35	DS	M	na	65	na	3,3	5	5	1	10	10
36	DS	M	na	65	na	3,3	6	5	1	11	10
37	DS	M	na	66	na	na	5	5	1	11	7
38	DS	F	na	69	na	na	6	5	1	12	5
38	V717A	F	42	51	9	na	6	5	1	14	11
40	V717L	F	55	62	7	3,3	6	5	1	12	5
41	V717G	M	40	61	21	3,3	6	5	2	12	8
42	V717L	F	49	55	6	na	6	5	1	12	9
43	V717L	F	59	72	13	3,3	6	5	2	11	10
44	V717L	M	59	70	11	3,3	6	5	2	13	7
45	V717L	F	53	59	6	3,3	6	5	2	10	9
46	V717L	F	59	69	10	3,4	6	5	2	11	11
47	V717G	F	na	61	na	3,3	6	5	1	14	7
48	V717G	F	62	69	7	3,3	6	5	1	10	10
49	V717L	F	48	59	11	3,3	6	5	2	13	12
50	V717L	M	48	62	14	na	6	5	2	13	9
51	V717L	M	60	66	6	3,3	6	5	1	11	3
52	V717L	M	44	56	12	3,3	6	5	1	12	4
53	APP692	F	na	53	na	3,3	6	5	4	10	16
54	APP692	M	45	63	18	3,4	6	4	4	8	16
55	sEOAD	M	52	56	4	3,3	5	5	2	6	3
56	sEOAD	M	na	66	na	3,3	5	5	2	10	7
57	sEOAD	M	58	67	9	3,3	6	5	1	11	3
58	sEOAD	M	58	68	10	4,4	6	5	3	7	8
59	sEOAD	M	57	66	9	3,4	6	5	2	7	8
60	sEOAD	M	58	67	9	3,4	5	5	2	7	4
61	sEOAD	F	53	63	10	3,3	6	5	2	7	7
62	sEOAD	M	64	68	4	4,4	6	5	2	9	8
63	sEOAD	F	64	68	4	4,4	6	4	2	10	8
64	sEOAD	F	52	62	10	2,2	6	5	2	4	11
65	sEOAD	M	57	67	10	4,4	6	5	2	12	11
66	sEOAD	F	57	65	8	3,4	5	5	2	10	8
67	sEOAD	F	52	61	9	3,3	6	5	2	10	7
68	sEOAD	M	43	50	7	2,3	6	5	2	11	10
69	sEOAD	F	54	67	13	3,3	6	5	1	8	5
70	sEOAD	M	55	61	6	3,3	6	5	2	9	4
71	sEOAD	M	56	61	5	4,4	5	5	2	9	6
72	sEOAD	M	56	65	9	3,4	6	5	1	10	2
73	sEOAD	F	61	66	5	3,3	6	5	3	7	10
74	sEOAD	M	52	61	9	3,3	6	5	1	10	5
75	sEOAD	F	61	68	7	4,4	6	5	3	8	10
76	sEOAD	M	56	66	10	3,3	6	5	2	8	8
77	sEOAD	M	56	64	8	3,3	5	5	3	7	8
78	sEOAD	M	59	69	10	4,4	5	5	1	11	4
79	sEOAD	M	55	64	9	2,3	6	5	2	8	3
80	sEOAD	F	48	60	12	3,4	5	5	1	11	3
81	sEOAD	M	na	64	na	3,3	6	5	1	7	3
82	sEOAD	F	60	68	8	3,4	5	5	2	8	8
83	sEOAD	M	60	68	8	3,4	6	5	1	7	8
84	sEOAD	M	58	67	9	3,4	6	5	3	10	9
85	sEOAD	M	58	67	9	4,4	5	5	2	10	11
86	sEOAD	F	47	53	10	3,3	6	5	1	6	7
87	sEOAD	F	52	66	14	3,4	6	5	1	9	2
88	sEOAD	M	35	45	10	3,3	6	5	1	12	6
89	sLOAD	M	67	73	6	3,3	6	5	1	11	4
90	sLOAD	F	80	87	7	4,4	6	5	3	8	6
91	sLOAD	M	67	76	9	3,4	6	5	1	8	7
92	sLOAD	M	75	82	7	3,4	4	5	1	11	1
93	sLOAD	M	66	70	4	4,4	6	5	3	8	12
94	sLOAD	F	77	85	12	na	6	5	3	12	12
95	sLOAD	F	66	75	9	4,4	6	5	2	10	9
96	sLOAD	M	65	72	7	3,4	6	4	2	9	10
97	sLOAD	F	65	73	8	4,4	6	5	1	9	2
98	sLOAD	M	69	72	3	3,4	6	5	1	9	2
99	sLOAD	M	65	74	9	4,4	4	5	3	10	5
100	sLOAD	M	70	78	8	3,4	6	4	3	10	11
101	sLOAD	F	76	85	9	3,4	6	4	1	6	4
102	sLOAD	F	78	85	7	3,4	5	5	1	7	1
103	sLOAD	M	69	77	8	4,4	6	5	2	9	5
104	sLOAD	F	82	89	7	3,3	6	5	1	9	4
105	sLOAD	M	71	79	8	3,3	6	5	na	10	0
106	sLOAD	M	72	75	3	3,3	6	5	2	10	5
107	sLOAD	F	66	70	4	3,4	5	4	1	10	4
108	sLOAD	F	90	95	5	3,3	6	5	na	8	0
109	sLOAD	F	86	92	6	4,4	6	5	2	11	11
110	sLOAD	M	65	79	14	4,4	6	5	1	10	4
111	sLOAD	F	82	91	9	3,4	6	5	1	8	2
112	sLOAD	M	65	71	6	3,4	6	5	2	9	4
113	sLOAD	F	70	79	9	4,4	6	5	3	11	3.5
114	sLOAD	M	73	81	8	3,4	6	5	1	10	4
115	sLOAD	M	68	79	11	2,3	6	5	1	10	3
116	sLOAD	F	84	95	11	3,4	6	5	1	9	6
117	sLOAD	F	78	82	4	3,4	5	5	na	10	0
118	sLOAD	M	82	91	9	3,3	6	4	1	10	2
119	sLOAD	F	81	92	11	3,4	5	5	1	8	1
120	sLOAD	F	68	81	13	3,4	6	5	2	8	12
121	sLOAD	M	73	83	10	3,4	6	4	1	10	3
122	sLOAD	F	69	80	11	3,3	6	5	na	8	0
123	control	F	na	84	na	3,3	1	0	na	0	0
124	control	M	na	81	na	2,3	1	2	na	0	0
125	control	M	na	87	na	3,3	1	0	na	2	0
126	control	F	na	81	na	3,3	0	0	na	0	0
127	control	M	na	89	na	3,3	2	1	na	0	0
128	control	M	na	89	na	3,3	2	2	1	0.5	1.5
129	control	F	na	87	na	3,3	1	2	2	3	3
130	control	F	na	91	na	3,3	2	2	1	6	1
131	control	F	na	87	na	3,4	1	2	1	4	2
132	control	M	na	85	na	3,3	1	2	1	4	1
133	control	M	na	84	na	3,3	1	2	1	4	4
134	control	F	na	90	na	3,3	1	2	na	3	0
135	control	F	na	90	na	2,3	2	2	1	4	5
136	control	F	na	82	na	3,3	2	0	na	6	0
137	control	F	na	94	na	2,3	1	2	na	0	0
138	control	F	na	76	na	3,3	2	2	1	3	2
139	control	M	na	90	na	3,3	2	2	1	3	0.5
140	control	F	na	82	na	3,3	1	2	1	5	0.5
141	control	F	na	87	na	3,4	1	2	1	5	1
142	control	F	na	91	na	2,3	2	0	1	0	0.5
143	control	F	na	100	na	3,3	2	1	1	3	5
144	control	M	na	91	na	2,3	2	2	1	6	3
145	control	F	na	96	na	3,3	2	0	na	7	0
146	control	M	na	90	na	3,3	2	0	na	1	0
147	control	F	na	91	na	3,4	2	0	na	0	0
148	control	M	na	69	na	2,4	1	2	na	5	0
149	control	M	na	90	na	3,3	2	2	1	5	1
150	control	F	na	77	na	3,3	1	2	1	4	8
151	control	M	na	90	na	3,3	2	2	na	3	0
152	control	F	na	88	na	3,4	2	2	2	5	8
